# Supplementary material for: Ethical, Legal, and Social Assessment of AI-Based Technologies for Prevention and Diagnosis of Rare Diseases in Health Technology Assessment Processes
Source: Healthcare (Basel). 2025 Apr 4;13(7):829. doi: 10.3390/healthcare13070829 (PMC11988925; doi:10.3390/healthcare13070829)
Supplement: Supplementary file 1 [file healthcare-13-00829-s001.zip]

Archive with 1 entries (1 files):
- healthcare-3547368-supplementary.pdf
